# Supplementary material for: Generation of swine movement network and analysis of efficient mitigation strategies for African swine fever virus
Source: PLoS One. 2019 Dec 5;14(12):e0225785. doi: 10.1371/journal.pone.0225785 (PMC6894757; doi:10.1371/journal.pone.0225785)
Supplement: S1 File — List of farm nodes with their operation types. (TXT) [file pone.0225785.s001.txt]

3
2
3
3
5
2
4
3
2
3
3
2
2
5
3
3
5
5
2
1
3
4
2
2
3
3
3
1
3
5
5
2
3
2
3
3
3
3
3
3
3
2
3
5
2
2
5
3
4
4
2
2
2
3
3
3
2
5
3
3
2
3
3
3
2
3
2
4
3
2
1
4
3
3
4
3
3
2
3
5
3
4
5
5
