# Supplementary material for: Generation of swine movement network and analysis of efficient mitigation strategies for African swine fever virus
Source: PLoS One. 2019 Dec 5;14(12):e0225785. doi: 10.1371/journal.pone.0225785 (PMC6894757; doi:10.1371/journal.pone.0225785)
Supplement: S2 File — List of farm links and their weights. (TXT) [file pone.0225785.s002.txt]

1	34	2.590472e+00
1	68	2.165435e+01
2	51	6.108248e+00
2	68	7.792677e+00
3	16	6.141531e+00
3	68	1.897071e+01
4	68	7.341940e+01
5	26	2.482458e+01
5	29	8.804733e+00
5	41	3.476188e+00
5	56	9.398874e+00
5	59	2.577641e+00
5	62	7.656719e+00
6	47	2.622784e+01
6	74	7.655426e+00
7	68	3.539859e+01
8	22	4.684400e+00
8	68	1.434481e+01
9	22	1.261406e+01
9	67	1.592719e+00
9	68	4.553410e+00
10	49	2.827526e+01
11	68	2.179785e+00
12	1	7.076473e+00
12	22	2.650707e+00
13	3	2.634109e+00
13	4	2.823491e+00
13	8	2.275014e+01
14	10	8.567005e+00
14	11	1.329707e+01
14	15	4.375546e+00
14	16	7.322807e+00
15	49	2.312975e+01
16	25	1.822474e+00
17	26	3.431014e+00
17	27	2.880980e+01
17	29	6.450008e+01
17	33	3.027266e+00
18	35	1.437460e+01
18	36	1.913152e+00
19	2	1.866598e+01
19	5	9.967124e+00
20	68	2.528268e+00
21	7	1.562403e+01
23	22	3.856935e+01
23	37	7.039693e+00
24	38	2.901618e+00
24	49	2.232084e+00
24	68	1.924615e+00
25	7	1.368957e+01
26	22	1.275589e+01
27	49	3.329686e+00
28	68	2.094528e+01
29	7	2.376401e+00
30	39	5.035054e+01
30	40	6.671212e-01
31	41	6.126486e+00
31	43	2.092728e+01
32	22	8.625713e+00
32	48	9.013792e+00
32	49	4.626758e+00
33	68	8.917402e+01
34	14	4.901237e+00
34	54	1.958764e+01
35	6	3.618974e+01
35	7	5.661570e+00
36	9	4.807210e+01
36	12	1.445442e+01
37	13	1.434186e+00
37	19	4.837521e+00
37	22	7.144789e+00
37	49	1.822960e+01
38	7	1.993529e+01
38	68	1.956577e+01
39	22	1.505914e+00
40	49	1.370544e+00
41	7	4.249344e+01
41	68	2.275853e+01
42	22	1.391622e+01
43	49	5.402077e+01
43	55	7.740782e+01
43	68	3.374916e+00
44	56	8.936854e+00
44	59	1.423408e+01
44	60	9.816138e+00
45	72	1.083335e+01
46	62	1.072184e+01
47	63	3.117596e+01
48	64	3.174252e-01
50	7	8.440313e+00
51	22	6.299931e+00
51	66	4.852423e+00
52	17	1.009769e+01
52	23	1.610296e+01
52	49	6.045211e+00
52	69	8.686365e+00
53	68	1.181401e+00
53	73	2.241917e+00
54	7	5.438875e+00
54	72	6.932939e+00
54	74	2.372444e+00
55	22	2.070873e+00
55	49	1.769245e+01
56	24	9.987421e+00
56	76	4.411921e+01
57	32	1.632652e+01
58	1	2.108382e+00
58	77	5.984378e-01
58	79	1.004022e+01
59	68	6.477898e+00
59	72	1.649967e+01
60	7	2.536099e+01
61	3	6.690169e+00
61	18	1.015556e+01
61	34	3.586924e+00
62	22	3.576103e+01
63	49	9.044193e+00
64	42	4.495464e+00
64	50	4.918159e+00
65	45	7.479794e+01
65	68	1.560520e+01
66	7	1.405431e+01
66	22	1.271834e+01
66	72	1.463568e+01
67	4	1.495283e+01
69	49	8.565071e+00
69	50	6.583781e+01
70	8	6.383393e+00
70	46	3.099627e+00
71	68	5.188267e+00
73	7	3.498569e+01
73	10	2.164544e+01
73	72	3.452825e+01
74	11	6.579318e+00
74	22	1.018170e+01
76	15	9.705251e-01
76	49	2.633862e+01
76	50	7.474576e+00
76	68	9.089232e+00
77	72	2.856678e+01
77	75	6.129431e+00
78	30	1.423023e+01
79	7	3.602012e+00
80	16	4.499498e+00
80	21	1.624711e+01
81	51	6.598079e+00
81	52	1.306678e+00
82	22	4.467187e+00
82	49	2.758758e+02
83	25	1.532532e+01
83	26	1.099381e+01
83	27	5.211506e+00
83	29	9.645756e-01
84	33	9.996619e+00
84	35	2.138475e-01
84	36	2.816983e+00
84	37	1.491353e+00
