# Supplementary material for: Generation of swine movement network and analysis of efficient mitigation strategies for African swine fever virus
Source: PLoS One. 2019 Dec 5;14(12):e0225785. doi: 10.1371/journal.pone.0225785 (PMC6894757; doi:10.1371/journal.pone.0225785)
Supplement: S3 File — List of pig nodes and the farms they belong to. (TXT) [file pone.0225785.s003.txt]

1	1
2	2
3	3
4	4
5	5
6	6
7	7
8	8
9	9
10	10
11	10
12	11
13	12
14	13
15	14
16	15
17	16
18	17
19	18
20	18
21	18
22	18
23	18
24	18
25	18
26	18
27	18
28	19
29	19
30	19
31	19
32	19
33	19
34	19
35	20
36	20
37	20
38	20
39	20
40	20
41	20
42	20
43	20
44	20
45	20
46	20
47	20
48	20
49	20
50	20
51	20
52	21
53	21
54	21
55	21
56	21
57	21
58	21
59	21
60	21
61	21
62	21
63	21
64	21
65	21
66	22
67	22
68	22
69	22
70	22
71	23
72	23
73	23
74	23
75	23
76	23
77	23
78	23
79	23
80	23
81	23
82	23
83	23
84	23
85	23
86	23
87	23
88	23
89	23
90	23
91	23
92	23
93	23
94	23
95	23
96	23
97	23
98	23
99	23
100	23
101	23
102	24
103	24
104	24
105	24
106	24
107	24
108	24
109	24
110	24
111	24
112	24
113	24
114	24
115	24
116	24
117	24
118	24
119	24
120	24
121	24
122	24
123	24
124	24
125	24
126	24
127	24
128	24
129	24
130	24
131	24
132	24
133	24
134	24
135	24
136	24
137	24
138	24
139	24
140	25
141	25
142	25
143	25
144	25
145	25
146	25
147	25
148	25
149	25
150	25
151	25
152	25
153	25
154	25
155	25
156	25
157	25
158	25
159	25
160	25
161	25
162	25
163	25
164	25
165	25
166	26
167	26
168	26
169	26
170	26
171	26
172	26
173	26
174	26
175	26
176	26
177	26
178	26
179	26
180	26
181	26
182	26
183	26
184	26
185	26
186	26
187	26
188	26
189	26
190	26
191	26
192	26
193	26
194	26
195	26
196	26
197	26
198	26
199	26
200	26
201	26
202	26
203	26
204	26
205	26
206	27
207	27
208	27
209	27
210	27
211	27
212	27
213	27
214	27
215	27
216	27
217	27
218	27
219	27
220	27
221	27
222	27
223	27
224	27
225	27
226	27
227	27
228	27
229	27
230	27
231	27
232	27
233	28
234	28
235	28
236	28
237	28
238	28
239	28
240	28
241	28
242	28
243	28
244	28
245	28
246	28
247	28
248	28
249	28
250	28
251	28
252	28
253	28
254	28
255	28
256	28
257	28
258	28
259	28
260	28
261	28
262	28
263	28
264	28
265	28
266	28
267	28
268	28
269	28
270	28
271	28
272	28
273	28
274	28
275	28
276	28
277	28
278	28
279	28
280	29
281	29
282	29
283	29
284	29
285	29
286	29
287	29
288	29
289	29
290	29
291	29
292	29
293	29
294	29
295	29
296	29
297	29
298	29
299	29
300	29
301	29
302	29
303	29
304	29
305	29
306	29
307	29
308	29
309	29
310	29
311	29
312	29
313	29
314	29
315	29
316	29
317	29
318	29
319	29
320	29
321	29
322	29
323	29
324	29
325	29
326	29
327	30
328	30
329	30
330	30
331	30
332	30
333	30
334	30
335	30
336	30
337	30
338	30
339	30
340	30
341	30
342	30
343	30
344	30
345	30
346	30
347	30
348	30
349	30
350	30
351	30
352	30
353	30
354	30
355	30
356	30
357	30
358	30
359	30
360	30
361	31
362	31
363	31
364	31
365	31
366	31
367	31
368	31
369	31
370	31
371	31
372	31
373	31
374	31
375	31
376	31
377	31
378	31
379	31
380	31
381	31
382	31
383	31
384	31
385	31
386	31
387	31
388	31
389	31
390	31
391	31
392	31
393	31
394	31
395	31
396	31
397	31
398	31
399	31
400	31
401	31
402	31
403	31
404	31
405	31
406	31
407	31
408	31
409	31
410	31
411	32
412	32
413	32
414	32
415	32
416	32
417	32
418	32
419	32
420	32
421	32
422	32
423	32
424	32
425	32
426	32
427	32
428	32
429	32
430	32
431	32
432	32
433	32
434	32
435	32
436	32
437	32
438	32
439	32
440	32
441	32
442	32
443	32
444	32
445	32
446	32
447	32
448	32
449	32
450	32
451	32
452	32
453	32
454	32
455	32
456	32
457	32
458	32
459	32
460	33
461	33
462	33
463	33
464	33
465	33
466	33
467	33
468	33
469	33
470	33
471	33
472	34
473	34
474	34
475	34
476	34
477	34
478	34
479	34
480	34
481	34
482	34
483	34
484	34
485	34
486	34
487	34
488	34
489	34
490	34
491	34
492	34
493	34
494	34
495	34
496	34
497	34
498	34
499	34
500	34
501	34
502	34
503	34
504	34
505	34
506	34
507	34
508	34
509	34
510	34
511	34
512	34
513	34
514	34
515	34
516	34
517	34
518	34
519	34
520	34
521	34
522	34
523	34
524	34
525	34
526	34
527	34
528	34
529	34
530	34
531	34
532	34
533	34
534	34
535	34
536	34
537	34
538	34
539	34
540	34
541	34
542	34
543	34
544	34
545	34
546	34
547	34
548	34
549	34
550	34
551	34
552	34
553	34
554	34
555	34
556	34
557	34
558	34
559	34
560	34
561	34
562	34
563	34
564	34
565	34
566	34
567	34
568	34
569	34
570	34
571	34
572	34
573	34
574	34
575	34
576	34
577	34
578	34
579	34
580	34
581	34
582	34
583	34
584	34
585	34
586	34
587	34
588	34
589	34
590	34
591	34
592	34
593	34
594	34
595	34
596	34
597	34
598	34
599	34
600	34
601	34
602	34
603	34
604	34
605	34
606	34
607	34
608	34
609	34
610	34
611	34
612	34
613	34
614	34
615	34
616	34
617	34
618	34
619	34
620	34
621	34
622	34
623	34
624	34
625	34
626	34
627	34
628	34
629	34
630	34
631	34
632	34
633	34
634	34
635	34
636	34
637	34
638	34
639	34
640	34
641	34
642	34
643	34
644	34
645	34
646	34
647	34
648	34
649	34
650	34
651	34
652	34
653	34
654	34
655	34
656	34
657	34
658	34
659	34
660	34
661	34
662	34
663	34
664	34
665	34
666	34
667	34
668	34
669	34
670	34
671	34
672	34
673	34
674	34
675	34
676	34
677	34
678	34
679	34
680	34
681	34
682	34
683	34
684	34
685	34
686	34
687	34
688	34
689	34
690	34
691	34
692	34
693	34
694	34
695	34
696	34
697	34
698	34
699	34
700	34
701	34
702	34
703	34
704	34
705	34
706	34
707	34
708	34
709	34
710	34
711	34
712	34
713	34
714	34
715	34
716	34
717	34
718	34
719	34
720	34
721	34
722	34
723	34
724	34
725	34
726	34
727	34
728	34
729	34
730	34
731	34
732	34
733	34
734	34
735	34
736	34
737	34
738	34
739	34
740	34
741	34
742	34
743	34
744	34
745	34
746	34
747	34
748	34
749	34
750	34
751	34
752	34
753	34
754	34
755	34
756	34
757	34
758	34
759	34
760	34
761	34
762	34
763	34
764	34
765	34
766	34
767	34
768	34
769	34
770	34
771	34
772	35
773	35
774	35
775	35
776	35
777	35
778	35
779	35
780	35
781	35
782	35
783	35
784	35
785	35
786	35
787	35
788	35
789	35
790	35
791	35
792	35
793	35
794	35
795	35
796	35
797	35
798	35
799	35
800	35
801	35
802	35
803	35
804	35
805	35
806	35
807	35
808	35
809	35
810	35
811	35
812	35
813	35
814	35
815	35
816	35
817	35
818	35
819	35
820	35
821	35
822	35
823	35
824	35
825	35
826	35
827	35
828	35
829	35
830	35
831	35
832	35
833	35
834	35
835	35
836	35
837	35
838	35
839	35
840	35
841	35
842	35
843	35
844	35
845	35
846	35
847	35
848	35
849	35
850	35
851	35
852	35
853	35
854	35
855	35
856	35
857	35
858	35
859	35
860	35
861	35
862	35
863	35
864	35
865	35
866	35
867	35
868	35
869	35
870	35
871	35
872	35
873	35
874	35
875	35
876	35
877	35
878	35
879	35
880	35
881	35
882	35
883	35
884	35
885	35
886	35
887	35
888	35
889	35
890	35
891	35
892	35
893	35
894	35
895	35
896	35
897	35
898	35
899	35
900	35
901	35
902	35
903	35
904	35
905	35
906	35
907	35
908	35
909	35
910	35
911	35
912	35
913	35
914	35
915	35
916	35
917	35
918	35
919	35
920	35
921	35
922	35
923	35
924	35
925	35
926	35
927	35
928	35
929	35
930	35
931	35
932	35
933	35
934	35
935	35
936	35
937	35
938	35
939	35
940	35
941	35
942	35
943	35
944	35
945	35
946	35
947	35
948	35
949	35
950	35
951	35
952	35
953	35
954	35
955	35
956	35
957	35
958	35
959	35
960	35
961	36
962	36
963	36
964	36
965	36
966	36
967	36
968	36
969	36
970	36
971	36
972	36
973	36
974	36
975	36
976	36
977	36
978	36
979	36
980	36
981	36
982	36
983	36
984	36
985	36
986	36
987	36
988	36
989	36
990	36
991	36
992	36
993	36
994	36
995	36
996	36
997	36
998	36
999	36
1000	36
1001	36
1002	36
1003	36
1004	36
1005	36
1006	36
1007	36
1008	36
1009	36
1010	36
1011	36
1012	37
1013	37
1014	37
1015	37
1016	37
1017	37
1018	37
1019	37
1020	37
1021	37
1022	37
1023	37
1024	37
1025	37
1026	37
1027	37
1028	37
1029	37
1030	37
1031	37
1032	37
1033	37
1034	37
1035	37
1036	37
1037	37
1038	37
1039	37
1040	37
1041	37
1042	37
1043	37
1044	37
1045	37
1046	37
1047	37
1048	37
1049	37
1050	37
1051	37
1052	37
1053	37
1054	37
1055	37
1056	37
1057	37
1058	37
1059	37
1060	37
1061	37
1062	37
1063	37
1064	37
1065	37
1066	37
1067	37
1068	37
1069	37
1070	37
1071	37
1072	37
1073	37
1074	37
1075	37
1076	37
1077	37
1078	37
1079	37
1080	37
1081	37
1082	37
1083	37
1084	37
1085	37
1086	37
1087	37
1088	37
1089	37
1090	37
1091	37
1092	37
1093	37
1094	37
1095	37
1096	37
1097	37
1098	37
1099	37
1100	37
1101	37
1102	37
1103	37
1104	37
1105	37
1106	37
1107	37
1108	37
1109	37
1110	37
1111	37
1112	37
1113	37
1114	37
1115	37
1116	37
1117	37
1118	37
1119	37
1120	37
1121	37
1122	37
1123	37
1124	37
1125	37
1126	37
1127	37
1128	37
1129	37
1130	37
1131	37
1132	37
1133	37
1134	37
1135	37
1136	37
1137	37
1138	37
1139	37
1140	37
1141	37
1142	37
1143	37
1144	37
1145	37
1146	37
1147	37
1148	37
1149	37
1150	37
1151	37
1152	37
1153	37
1154	37
1155	37
1156	37
1157	37
1158	37
1159	37
1160	37
1161	37
1162	37
1163	37
1164	37
1165	37
1166	37
1167	37
1168	37
1169	37
1170	37
1171	37
1172	37
1173	37
1174	37
1175	37
1176	37
1177	37
1178	37
1179	37
1180	37
1181	37
1182	37
1183	37
1184	37
1185	37
1186	37
1187	37
1188	37
1189	37
1190	37
1191	37
1192	37
1193	37
1194	37
1195	37
1196	37
1197	37
1198	37
1199	37
1200	37
1201	37
1202	37
1203	37
1204	37
1205	37
1206	37
1207	37
1208	37
1209	37
1210	37
1211	37
1212	37
1213	37
1214	37
1215	37
1216	37
1217	37
1218	37
1219	37
1220	37
1221	37
1222	37
1223	37
1224	37
1225	37
1226	37
1227	37
1228	37
1229	37
1230	38
1231	38
1232	38
1233	38
1234	38
1235	38
1236	38
1237	38
1238	38
1239	38
1240	38
1241	38
1242	38
1243	38
1244	38
1245	38
1246	38
1247	38
1248	38
1249	38
1250	38
1251	38
1252	38
1253	38
1254	38
1255	38
1256	38
1257	38
1258	38
1259	38
1260	38
1261	38
1262	38
1263	38
1264	38
1265	38
1266	38
1267	38
1268	38
1269	38
1270	38
1271	38
1272	38
1273	38
1274	38
1275	38
1276	38
1277	38
1278	38
1279	38
1280	38
1281	38
1282	38
1283	38
1284	38
1285	38
1286	38
1287	38
1288	38
1289	38
1290	38
1291	38
1292	38
1293	38
1294	38
1295	38
1296	38
1297	38
1298	38
1299	38
1300	38
1301	38
1302	38
1303	38
1304	38
1305	38
1306	38
1307	38
1308	38
1309	38
1310	38
1311	38
1312	38
1313	38
1314	38
1315	38
1316	38
1317	38
1318	38
1319	38
1320	38
1321	38
1322	38
1323	38
1324	38
1325	38
1326	38
1327	38
1328	38
1329	38
1330	38
1331	38
1332	38
1333	38
1334	38
1335	38
1336	38
1337	38
1338	38
1339	38
1340	38
1341	38
1342	38
1343	38
1344	38
1345	38
1346	38
1347	38
1348	38
1349	38
1350	38
1351	38
1352	38
1353	38
1354	38
1355	38
1356	38
1357	38
1358	38
1359	38
1360	38
1361	38
1362	38
1363	38
1364	38
1365	38
1366	38
1367	38
1368	38
1369	38
1370	38
1371	38
1372	38
1373	38
1374	38
1375	38
1376	38
1377	38
1378	38
1379	38
1380	38
1381	38
1382	38
1383	38
1384	38
1385	38
1386	38
1387	38
1388	38
1389	38
1390	38
1391	38
1392	38
1393	38
1394	38
1395	38
1396	38
1397	38
1398	38
1399	38
1400	38
1401	38
1402	38
1403	38
1404	38
1405	38
1406	38
1407	38
1408	38
1409	38
1410	38
1411	38
1412	38
1413	38
1414	38
1415	38
1416	38
1417	38
1418	38
1419	38
1420	38
1421	38
1422	38
1423	38
1424	38
1425	38
1426	38
1427	38
1428	38
1429	38
1430	38
1431	38
1432	38
1433	38
1434	38
1435	38
1436	38
1437	38
1438	38
1439	38
1440	38
1441	38
1442	38
1443	38
1444	38
1445	38
1446	38
1447	38
1448	38
1449	38
1450	38
1451	38
1452	38
1453	38
1454	38
1455	38
1456	38
1457	38
1458	38
1459	38
1460	38
1461	38
1462	38
1463	38
1464	38
1465	38
1466	38
1467	38
1468	38
1469	38
1470	38
1471	38
1472	39
1473	39
1474	39
1475	39
1476	39
1477	39
1478	39
1479	39
1480	39
1481	39
1482	39
1483	39
1484	39
1485	39
1486	39
1487	39
1488	39
1489	39
1490	39
1491	39
1492	39
1493	39
1494	39
1495	39
1496	39
1497	39
1498	39
1499	39
1500	39
1501	39
1502	39
1503	39
1504	39
1505	39
1506	39
1507	39
1508	39
1509	39
1510	39
1511	39
1512	39
1513	39
1514	39
1515	39
1516	39
1517	39
1518	39
1519	39
1520	39
1521	39
1522	39
1523	39
1524	39
1525	39
1526	39
1527	39
1528	39
1529	39
1530	39
1531	39
1532	39
1533	39
1534	39
1535	39
1536	39
1537	39
1538	39
1539	39
1540	39
1541	39
1542	39
1543	39
1544	39
1545	39
1546	39
1547	39
1548	39
1549	39
1550	39
1551	39
1552	39
1553	39
1554	39
1555	39
1556	39
1557	39
1558	39
1559	39
1560	39
1561	39
1562	39
1563	39
1564	39
1565	39
1566	39
1567	39
1568	39
1569	39
1570	39
1571	39
1572	39
1573	39
1574	39
1575	39
1576	39
1577	39
1578	39
1579	39
1580	39
1581	39
1582	39
1583	39
1584	39
1585	39
1586	39
1587	39
1588	39
1589	39
1590	39
1591	39
1592	39
1593	39
1594	39
1595	39
1596	39
1597	39
1598	39
1599	39
1600	39
1601	39
1602	39
1603	39
1604	39
1605	39
1606	39
1607	39
1608	39
1609	39
1610	39
1611	39
1612	39
1613	39
1614	39
1615	39
1616	39
1617	39
1618	39
1619	39
1620	39
1621	40
1622	40
1623	40
1624	40
1625	40
1626	40
1627	40
1628	40
1629	40
1630	40
1631	40
1632	40
1633	40
1634	40
1635	40
1636	40
1637	40
1638	40
1639	40
1640	40
1641	40
1642	40
1643	40
1644	40
1645	40
1646	40
1647	40
1648	40
1649	40
1650	40
1651	40
1652	40
1653	40
1654	40
1655	40
1656	40
1657	40
1658	40
1659	40
1660	40
1661	40
1662	40
1663	40
1664	40
1665	40
1666	40
1667	40
1668	40
1669	40
1670	40
1671	40
1672	40
1673	40
1674	40
1675	40
1676	40
1677	40
1678	40
1679	40
1680	40
1681	40
1682	40
1683	40
1684	40
1685	40
1686	40
1687	40
1688	40
1689	40
1690	40
1691	40
1692	40
1693	40
1694	40
1695	40
1696	40
1697	40
1698	40
1699	40
1700	40
1701	40
1702	40
1703	40
1704	40
1705	40
1706	40
1707	40
1708	40
1709	40
1710	40
1711	40
1712	40
1713	40
1714	40
1715	40
1716	40
1717	40
1718	40
1719	40
1720	40
1721	40
1722	40
1723	40
1724	40
1725	40
1726	40
1727	40
1728	40
1729	40
1730	40
1731	40
1732	40
1733	40
1734	40
1735	40
1736	40
1737	40
1738	40
1739	40
1740	40
1741	40
1742	40
1743	40
1744	40
1745	40
1746	40
1747	40
1748	40
1749	40
1750	40
1751	40
1752	40
1753	40
1754	40
1755	40
1756	40
1757	40
1758	40
1759	40
1760	40
1761	40
1762	40
1763	40
1764	40
1765	40
1766	40
1767	40
1768	40
1769	40
1770	40
1771	40
1772	40
1773	40
1774	40
1775	40
1776	40
1777	40
1778	40
1779	40
1780	40
1781	40
1782	40
1783	40
1784	40
1785	40
1786	40
1787	40
1788	40
1789	40
1790	40
1791	40
1792	40
1793	40
1794	40
1795	40
1796	40
1797	40
1798	40
1799	40
1800	40
1801	40
1802	40
1803	40
1804	40
1805	40
1806	40
1807	40
1808	40
1809	40
1810	40
1811	40
1812	40
1813	40
1814	40
1815	40
1816	40
1817	40
1818	40
1819	40
1820	40
1821	40
1822	40
1823	40
1824	40
1825	40
1826	40
1827	40
1828	40
1829	40
1830	40
1831	40
1832	40
1833	40
1834	40
1835	40
1836	40
1837	40
1838	40
1839	40
1840	40
1841	40
1842	40
1843	40
1844	40
1845	40
1846	40
1847	40
1848	40
1849	40
1850	40
1851	40
1852	40
1853	40
1854	40
1855	40
1856	40
1857	40
1858	40
1859	40
1860	40
1861	40
1862	40
1863	40
1864	40
1865	40
1866	40
1867	40
1868	40
1869	40
1870	40
1871	40
1872	40
1873	40
1874	40
1875	40
1876	40
1877	40
1878	40
1879	40
1880	40
1881	40
1882	40
1883	40
1884	40
1885	40
1886	40
1887	40
1888	40
1889	40
1890	40
1891	40
1892	40
1893	40
1894	40
1895	40
1896	40
1897	40
1898	40
1899	40
1900	40
1901	40
1902	40
1903	40
1904	40
1905	40
1906	40
1907	40
1908	40
1909	40
1910	40
1911	40
1912	40
1913	40
1914	40
1915	40
1916	40
1917	40
1918	40
1919	40
1920	40
1921	40
1922	40
1923	40
1924	40
1925	40
1926	40
1927	40
1928	40
1929	40
1930	40
1931	40
1932	40
1933	40
1934	40
1935	40
1936	40
1937	40
1938	40
1939	40
1940	40
1941	40
1942	40
1943	41
1944	41
1945	41
1946	41
1947	41
1948	41
1949	41
1950	41
1951	41
1952	41
1953	41
1954	41
1955	41
1956	41
1957	41
1958	41
1959	41
1960	41
1961	41
1962	41
1963	41
1964	41
1965	41
1966	41
1967	41
1968	41
1969	41
1970	41
1971	41
1972	41
1973	41
1974	41
1975	41
1976	41
1977	41
1978	41
1979	41
1980	41
1981	41
1982	41
1983	41
1984	41
1985	41
1986	41
1987	41
1988	41
1989	41
1990	41
1991	41
1992	41
1993	41
1994	41
1995	41
1996	41
1997	41
1998	41
1999	41
2000	41
[truncated: 10,498 more rows]
