# Supplementary material for: Generation of swine movement network and analysis of efficient mitigation strategies for African swine fever virus
Source: PLoS One. 2019 Dec 5;14(12):e0225785. doi: 10.1371/journal.pone.0225785 (PMC6894757; doi:10.1371/journal.pone.0225785)
Supplement: S4 File — List of pig links and their weights (all are equally weighted to 1). (TXT) [file pone.0225785.s004.txt]

10	11	1
11	10	1
19	24	1
24	19	1
19	26	1
26	19	1
19	27	1
27	19	1
20	22	1
22	20	1
20	23	1
23	20	1
20	25	1
25	20	1
20	27	1
27	20	1
21	22	1
22	21	1
21	25	1
25	21	1
21	26	1
26	21	1
21	27	1
27	21	1
22	24	1
24	22	1
22	25	1
25	22	1
23	25	1
25	23	1
24	27	1
27	24	1
25	27	1
27	25	1
26	27	1
27	26	1
28	29	1
29	28	1
28	30	1
30	28	1
28	31	1
31	28	1
28	34	1
34	28	1
29	30	1
30	29	1
29	31	1
31	29	1
29	32	1
32	29	1
29	33	1
33	29	1
29	34	1
34	29	1
30	34	1
34	30	1
31	32	1
32	31	1
31	33	1
33	31	1
33	34	1
34	33	1
35	36	1
36	35	1
35	37	1
37	35	1
35	40	1
40	35	1
35	41	1
41	35	1
35	42	1
42	35	1
35	47	1
47	35	1
35	48	1
48	35	1
35	49	1
49	35	1
35	51	1
51	35	1
36	37	1
37	36	1
36	38	1
38	36	1
36	41	1
41	36	1
36	45	1
45	36	1
36	48	1
48	36	1
36	49	1
49	36	1
36	50	1
50	36	1
37	38	1
38	37	1
37	39	1
39	37	1
37	40	1
40	37	1
37	41	1
41	37	1
37	43	1
43	37	1
37	45	1
45	37	1
37	46	1
46	37	1
37	47	1
47	37	1
37	48	1
48	37	1
37	51	1
51	37	1
38	40	1
40	38	1
38	42	1
42	38	1
38	44	1
44	38	1
38	46	1
46	38	1
38	47	1
47	38	1
38	48	1
48	38	1
38	50	1
50	38	1
39	40	1
40	39	1
39	41	1
41	39	1
39	43	1
43	39	1
39	44	1
44	39	1
39	45	1
45	39	1
39	48	1
48	39	1
39	49	1
49	39	1
39	51	1
51	39	1
40	42	1
42	40	1
40	43	1
43	40	1
40	46	1
46	40	1
41	42	1
42	41	1
41	43	1
43	41	1
41	44	1
44	41	1
41	45	1
45	41	1
41	46	1
46	41	1
41	48	1
48	41	1
42	43	1
43	42	1
42	45	1
45	42	1
42	46	1
46	42	1
42	49	1
49	42	1
42	51	1
51	42	1
43	45	1
45	43	1
43	49	1
49	43	1
43	51	1
51	43	1
44	47	1
47	44	1
44	48	1
48	44	1
45	47	1
47	45	1
45	48	1
48	45	1
45	49	1
49	45	1
45	50	1
50	45	1
45	51	1
51	45	1
46	47	1
47	46	1
47	49	1
49	47	1
47	50	1
50	47	1
48	49	1
49	48	1
48	50	1
50	48	1
49	50	1
50	49	1
50	51	1
51	50	1
52	54	1
54	52	1
52	57	1
57	52	1
52	58	1
58	52	1
52	59	1
59	52	1
52	62	1
62	52	1
53	54	1
54	53	1
53	56	1
56	53	1
53	59	1
59	53	1
53	60	1
60	53	1
53	61	1
61	53	1
53	63	1
63	53	1
53	65	1
65	53	1
54	55	1
55	54	1
54	60	1
60	54	1
54	61	1
61	54	1
54	63	1
63	54	1
54	65	1
65	54	1
55	58	1
58	55	1
55	59	1
59	55	1
55	61	1
61	55	1
55	62	1
62	55	1
55	63	1
63	55	1
55	65	1
65	55	1
56	57	1
57	56	1
56	59	1
59	56	1
56	60	1
60	56	1
56	61	1
61	56	1
56	62	1
62	56	1
57	58	1
58	57	1
57	59	1
59	57	1
57	61	1
61	57	1
57	62	1
62	57	1
57	63	1
63	57	1
57	64	1
64	57	1
58	59	1
59	58	1
58	61	1
61	58	1
58	62	1
62	58	1
58	63	1
63	58	1
59	61	1
61	59	1
59	62	1
62	59	1
59	63	1
63	59	1
59	64	1
64	59	1
59	65	1
65	59	1
60	62	1
62	60	1
60	65	1
65	60	1
61	63	1
63	61	1
61	64	1
64	61	1
61	65	1
65	61	1
63	64	1
64	63	1
64	65	1
65	64	1
66	70	1
70	66	1
67	68	1
68	67	1
68	69	1
69	68	1
68	70	1
70	68	1
69	70	1
70	69	1
71	73	1
73	71	1
71	74	1
74	71	1
71	76	1
76	71	1
71	77	1
77	71	1
71	81	1
81	71	1
71	82	1
82	71	1
71	85	1
85	71	1
71	86	1
86	71	1
71	87	1
87	71	1
71	88	1
88	71	1
71	89	1
89	71	1
71	90	1
90	71	1
71	91	1
91	71	1
71	92	1
92	71	1
71	93	1
93	71	1
71	95	1
95	71	1
71	96	1
96	71	1
71	99	1
99	71	1
71	100	1
100	71	1
71	101	1
101	71	1
72	73	1
73	72	1
72	75	1
75	72	1
72	76	1
76	72	1
72	79	1
79	72	1
72	84	1
84	72	1
72	86	1
86	72	1
72	87	1
87	72	1
72	88	1
88	72	1
72	89	1
89	72	1
72	90	1
90	72	1
72	93	1
93	72	1
72	95	1
95	72	1
72	96	1
96	72	1
72	98	1
98	72	1
73	74	1
74	73	1
73	75	1
75	73	1
73	77	1
77	73	1
73	79	1
79	73	1
73	82	1
82	73	1
73	86	1
86	73	1
73	87	1
87	73	1
73	89	1
89	73	1
73	90	1
90	73	1
73	95	1
95	73	1
73	96	1
96	73	1
73	97	1
97	73	1
74	76	1
76	74	1
74	77	1
77	74	1
74	79	1
79	74	1
74	80	1
80	74	1
74	82	1
82	74	1
74	83	1
83	74	1
74	84	1
84	74	1
74	86	1
86	74	1
74	87	1
87	74	1
74	88	1
88	74	1
74	90	1
90	74	1
74	91	1
91	74	1
74	92	1
92	74	1
74	93	1
93	74	1
74	94	1
94	74	1
74	100	1
100	74	1
75	79	1
79	75	1
75	80	1
80	75	1
75	81	1
81	75	1
75	83	1
83	75	1
75	84	1
84	75	1
75	86	1
86	75	1
75	89	1
89	75	1
75	92	1
92	75	1
75	93	1
93	75	1
75	95	1
95	75	1
75	96	1
96	75	1
75	98	1
98	75	1
75	100	1
100	75	1
75	101	1
101	75	1
76	77	1
77	76	1
76	78	1
78	76	1
76	80	1
80	76	1
76	82	1
82	76	1
76	84	1
84	76	1
76	86	1
86	76	1
76	90	1
90	76	1
76	91	1
91	76	1
76	94	1
94	76	1
76	95	1
95	76	1
76	96	1
96	76	1
76	99	1
99	76	1
77	78	1
78	77	1
77	79	1
79	77	1
77	80	1
80	77	1
77	81	1
81	77	1
77	83	1
83	77	1
77	84	1
84	77	1
77	87	1
87	77	1
77	91	1
91	77	1
77	93	1
93	77	1
77	95	1
95	77	1
77	96	1
96	77	1
77	97	1
97	77	1
77	98	1
98	77	1
77	99	1
99	77	1
77	100	1
100	77	1
78	81	1
81	78	1
78	83	1
83	78	1
78	85	1
85	78	1
78	86	1
86	78	1
78	88	1
88	78	1
78	92	1
92	78	1
78	93	1
93	78	1
78	94	1
94	78	1
79	80	1
80	79	1
79	86	1
86	79	1
79	87	1
87	79	1
79	88	1
88	79	1
79	89	1
89	79	1
79	90	1
90	79	1
79	91	1
91	79	1
79	93	1
93	79	1
79	96	1
96	79	1
79	98	1
98	79	1
79	101	1
101	79	1
80	83	1
83	80	1
80	85	1
85	80	1
80	87	1
87	80	1
80	90	1
90	80	1
80	92	1
92	80	1
80	95	1
95	80	1
80	97	1
97	80	1
80	98	1
98	80	1
80	100	1
100	80	1
81	83	1
83	81	1
81	84	1
84	81	1
81	85	1
85	81	1
81	87	1
87	81	1
81	89	1
89	81	1
81	92	1
92	81	1
81	93	1
93	81	1
81	95	1
95	81	1
81	99	1
99	81	1
82	88	1
88	82	1
82	89	1
89	82	1
82	90	1
90	82	1
82	91	1
91	82	1
82	93	1
93	82	1
82	94	1
94	82	1
82	95	1
95	82	1
82	96	1
96	82	1
82	98	1
98	82	1
82	99	1
99	82	1
82	100	1
100	82	1
82	101	1
101	82	1
83	85	1
85	83	1
83	88	1
88	83	1
83	91	1
91	83	1
83	93	1
93	83	1
83	95	1
95	83	1
83	96	1
96	83	1
83	98	1
98	83	1
83	99	1
99	83	1
83	100	1
100	83	1
83	101	1
101	83	1
84	85	1
85	84	1
84	90	1
90	84	1
84	92	1
92	84	1
84	94	1
94	84	1
84	96	1
96	84	1
84	98	1
98	84	1
84	99	1
99	84	1
84	100	1
100	84	1
84	101	1
101	84	1
85	87	1
87	85	1
85	89	1
89	85	1
85	91	1
91	85	1
85	92	1
92	85	1
85	99	1
99	85	1
85	101	1
101	85	1
86	87	1
87	86	1
86	89	1
89	86	1
86	90	1
90	86	1
86	92	1
92	86	1
86	93	1
93	86	1
86	94	1
94	86	1
86	97	1
97	86	1
86	98	1
98	86	1
86	99	1
99	86	1
86	101	1
101	86	1
87	88	1
88	87	1
87	89	1
89	87	1
87	93	1
93	87	1
87	94	1
94	87	1
87	95	1
95	87	1
87	101	1
101	87	1
88	92	1
92	88	1
88	93	1
93	88	1
88	94	1
94	88	1
88	96	1
96	88	1
88	99	1
99	88	1
88	100	1
100	88	1
89	91	1
91	89	1
89	92	1
92	89	1
89	95	1
95	89	1
89	97	1
97	89	1
89	98	1
98	89	1
89	99	1
99	89	1
89	100	1
100	89	1
90	92	1
92	90	1
90	93	1
93	90	1
90	94	1
94	90	1
90	95	1
95	90	1
90	97	1
97	90	1
90	101	1
101	90	1
91	94	1
94	91	1
91	97	1
97	91	1
91	100	1
100	91	1
91	101	1
101	91	1
92	97	1
97	92	1
92	98	1
98	92	1
92	99	1
99	92	1
93	94	1
94	93	1
93	96	1
96	93	1
93	97	1
97	93	1
93	98	1
98	93	1
93	100	1
100	93	1
93	101	1
101	93	1
94	96	1
96	94	1
95	97	1
97	95	1
95	101	1
101	95	1
96	98	1
98	96	1
96	100	1
100	96	1
96	101	1
101	96	1
97	99	1
99	97	1
98	100	1
100	98	1
99	100	1
100	99	1
100	101	1
101	100	1
102	104	1
104	102	1
102	106	1
106	102	1
102	107	1
107	102	1
102	108	1
108	102	1
102	111	1
111	102	1
102	113	1
113	102	1
102	114	1
114	102	1
102	116	1
116	102	1
102	118	1
118	102	1
102	123	1
123	102	1
102	124	1
124	102	1
102	126	1
126	102	1
102	128	1
128	102	1
102	131	1
131	102	1
102	132	1
132	102	1
102	137	1
137	102	1
102	139	1
139	102	1
103	105	1
105	103	1
103	108	1
108	103	1
103	109	1
109	103	1
103	111	1
111	103	1
103	112	1
112	103	1
103	119	1
119	103	1
103	121	1
121	103	1
103	124	1
124	103	1
103	125	1
125	103	1
103	126	1
126	103	1
103	128	1
128	103	1
103	129	1
129	103	1
103	133	1
133	103	1
103	134	1
134	103	1
103	135	1
135	103	1
104	105	1
105	104	1
104	106	1
106	104	1
104	107	1
107	104	1
104	108	1
108	104	1
104	109	1
109	104	1
104	110	1
110	104	1
104	113	1
113	104	1
104	114	1
114	104	1
104	116	1
116	104	1
104	119	1
119	104	1
104	123	1
123	104	1
104	126	1
126	104	1
104	130	1
130	104	1
104	131	1
131	104	1
104	132	1
132	104	1
104	133	1
133	104	1
104	136	1
136	104	1
104	137	1
137	104	1
104	138	1
138	104	1
104	139	1
139	104	1
105	106	1
106	105	1
105	107	1
107	105	1
105	108	1
108	105	1
105	110	1
110	105	1
105	112	1
112	105	1
105	113	1
113	105	1
105	115	1
115	105	1
105	118	1
118	105	1
105	122	1
122	105	1
105	124	1
124	105	1
105	127	1
127	105	1
105	130	1
130	105	1
105	131	1
131	105	1
105	132	1
132	105	1
105	135	1
135	105	1
105	136	1
136	105	1
105	137	1
137	105	1
106	108	1
108	106	1
106	109	1
109	106	1
106	113	1
113	106	1
106	118	1
118	106	1
106	120	1
120	106	1
106	121	1
121	106	1
106	122	1
122	106	1
106	123	1
123	106	1
106	124	1
124	106	1
106	126	1
126	106	1
106	127	1
127	106	1
106	128	1
128	106	1
106	129	1
129	106	1
106	131	1
131	106	1
106	134	1
134	106	1
106	135	1
135	106	1
106	136	1
136	106	1
106	138	1
138	106	1
107	108	1
108	107	1
107	110	1
110	107	1
107	111	1
111	107	1
107	112	1
112	107	1
107	117	1
117	107	1
107	120	1
120	107	1
107	122	1
122	107	1
107	123	1
123	107	1
107	124	1
124	107	1
107	125	1
125	107	1
107	127	1
127	107	1
107	128	1
128	107	1
107	133	1
133	107	1
107	134	1
134	107	1
107	135	1
135	107	1
107	138	1
138	107	1
108	111	1
111	108	1
108	118	1
118	108	1
108	119	1
119	108	1
108	120	1
120	108	1
108	122	1
122	108	1
108	124	1
124	108	1
108	125	1
125	108	1
108	126	1
126	108	1
108	130	1
130	108	1
108	131	1
131	108	1
108	132	1
132	108	1
108	137	1
137	108	1
109	110	1
110	109	1
109	111	1
111	109	1
109	112	1
112	109	1
109	115	1
115	109	1
109	116	1
116	109	1
109	122	1
122	109	1
109	123	1
123	109	1
109	126	1
126	109	1
109	128	1
128	109	1
109	130	1
130	109	1
109	133	1
133	109	1
109	134	1
134	109	1
110	113	1
113	110	1
110	115	1
115	110	1
110	119	1
119	110	1
110	120	1
120	110	1
110	121	1
121	110	1
110	126	1
126	110	1
110	127	1
127	110	1
110	128	1
128	110	1
110	130	1
130	110	1
110	131	1
131	110	1
110	137	1
137	110	1
111	112	1
112	111	1
111	115	1
115	111	1
111	117	1
117	111	1
111	119	1
119	111	1
111	120	1
120	111	1
111	127	1
127	111	1
111	128	1
128	111	1
111	131	1
131	111	1
111	134	1
134	111	1
111	137	1
137	111	1
111	139	1
139	111	1
112	115	1
115	112	1
112	120	1
120	112	1
112	121	1
121	112	1
112	122	1
122	112	1
112	125	1
125	112	1
112	127	1
127	112	1
112	129	1
129	112	1
112	130	1
130	112	1
112	132	1
132	112	1
112	133	1
133	112	1
112	134	1
134	112	1
112	135	1
135	112	1
113	115	1
115	113	1
113	117	1
117	113	1
113	118	1
118	113	1
113	120	1
120	113	1
113	121	1
121	113	1
113	122	1
122	113	1
113	123	1
123	113	1
113	125	1
125	113	1
113	127	1
127	113	1
113	131	1
131	113	1
113	133	1
133	113	1
113	134	1
134	113	1
113	135	1
135	113	1
113	136	1
136	113	1
113	137	1
137	113	1
113	138	1
138	113	1
113	139	1
139	113	1
114	115	1
115	114	1
114	116	1
116	114	1
114	118	1
118	114	1
114	120	1
120	114	1
114	123	1
123	114	1
114	125	1
125	114	1
114	128	1
128	114	1
114	131	1
131	114	1
114	133	1
133	114	1
114	135	1
135	114	1
114	137	1
137	114	1
114	138	1
138	114	1
115	116	1
116	115	1
115	117	1
117	115	1
115	118	1
118	115	1
115	119	1
119	115	1
115	124	1
124	115	1
115	125	1
125	115	1
115	127	1
127	115	1
115	129	1
129	115	1
115	133	1
133	115	1
115	134	1
134	115	1
115	135	1
135	115	1
115	137	1
137	115	1
115	139	1
139	115	1
116	119	1
119	116	1
116	120	1
120	116	1
116	121	1
121	116	1
116	122	1
122	116	1
116	123	1
123	116	1
116	124	1
124	116	1
116	127	1
127	116	1
116	128	1
128	116	1
116	134	1
134	116	1
116	136	1
136	116	1
116	137	1
137	116	1
117	120	1
120	117	1
117	121	1
121	117	1
117	122	1
122	117	1
117	124	1
124	117	1
117	125	1
125	117	1
117	127	1
127	117	1
117	128	1
128	117	1
117	132	1
132	117	1
117	133	1
133	117	1
117	134	1
134	117	1
117	138	1
138	117	1
117	139	1
139	117	1
118	119	1
119	118	1
118	121	1
121	118	1
118	123	1
123	118	1
118	124	1
124	118	1
118	129	1
129	118	1
118	132	1
132	118	1
118	133	1
133	118	1
118	134	1
134	118	1
118	138	1
138	118	1
119	120	1
120	119	1
119	121	1
121	119	1
119	124	1
124	119	1
119	125	1
125	119	1
119	126	1
126	119	1
119	127	1
127	119	1
119	129	1
129	119	1
119	131	1
131	119	1
119	132	1
132	119	1
119	133	1
133	119	1
119	134	1
134	119	1
119	135	1
135	119	1
119	136	1
136	119	1
119	137	1
137	119	1
119	138	1
138	119	1
119	139	1
139	119	1
120	121	1
121	120	1
120	122	1
122	120	1
120	124	1
124	120	1
120	126	1
126	120	1
120	132	1
132	120	1
120	133	1
133	120	1
120	134	1
134	120	1
120	135	1
135	120	1
120	137	1
137	120	1
121	123	1
123	121	1
121	124	1
124	121	1
121	126	1
126	121	1
121	130	1
130	121	1
121	131	1
131	121	1
121	133	1
133	121	1
122	124	1
124	122	1
122	126	1
126	122	1
122	128	1
128	122	1
122	129	1
129	122	1
122	132	1
132	122	1
122	137	1
137	122	1
122	138	1
138	122	1
122	139	1
139	122	1
123	126	1
126	123	1
123	127	1
127	123	1
123	128	1
128	123	1
123	129	1
129	123	1
123	130	1
130	123	1
123	131	1
131	123	1
123	133	1
133	123	1
123	134	1
134	123	1
123	135	1
135	123	1
124	126	1
126	124	1
124	127	1
127	124	1
124	128	1
128	124	1
124	131	1
131	124	1
124	132	1
132	124	1
124	133	1
133	124	1
124	135	1
135	124	1
124	136	1
136	124	1
124	137	1
137	124	1
124	139	1
139	124	1
125	126	1
126	125	1
125	127	1
127	125	1
125	128	1
128	125	1
125	130	1
130	125	1
125	132	1
132	125	1
125	134	1
134	125	1
125	135	1
135	125	1
125	139	1
139	125	1
126	128	1
128	126	1
126	132	1
132	126	1
126	133	1
133	126	1
126	134	1
134	126	1
126	136	1
136	126	1
126	139	1
139	126	1
127	128	1
128	127	1
127	129	1
129	127	1
127	130	1
130	127	1
127	131	1
131	127	1
127	132	1
132	127	1
127	136	1
136	127	1
127	138	1
138	127	1
128	132	1
132	128	1
128	135	1
135	128	1
128	137	1
137	128	1
128	138	1
138	128	1
129	131	1
131	129	1
129	133	1
133	129	1
129	134	1
134	129	1
129	135	1
135	129	1
129	137	1
137	129	1
129	139	1
139	129	1
130	134	1
134	130	1
130	137	1
137	130	1
130	138	1
138	130	1
131	132	1
132	131	1
131	134	1
134	131	1
131	139	1
139	131	1
132	133	1
133	132	1
132	135	1
135	132	1
132	136	1
136	132	1
132	137	1
137	132	1
132	138	1
138	132	1
132	139	1
139	132	1
133	135	1
135	133	1
133	138	1
138	133	1
134	135	1
135	134	1
134	136	1
136	134	1
134	138	1
138	134	1
134	139	1
139	134	1
135	139	1
139	135	1
136	137	1
137	136	1
136	139	1
139	136	1
140	141	1
141	140	1
140	142	1
142	140	1
140	143	1
143	140	1
140	145	1
145	140	1
140	146	1
146	140	1
140	148	1
148	140	1
140	150	1
150	140	1
140	151	1
151	140	1
140	156	1
156	140	1
140	157	1
157	140	1
140	158	1
158	140	1
140	160	1
160	140	1
140	162	1
162	140	1
141	142	1
142	141	1
141	143	1
143	141	1
141	145	1
145	141	1
141	147	1
147	141	1
141	148	1
148	141	1
141	150	1
150	141	1
141	152	1
152	141	1
141	153	1
153	141	1
141	155	1
155	141	1
141	156	1
156	141	1
141	161	1
161	141	1
141	164	1
164	141	1
141	165	1
165	141	1
142	143	1
143	142	1
142	144	1
144	142	1
142	146	1
146	142	1
142	148	1
148	142	1
142	150	1
150	142	1
142	154	1
154	142	1
142	156	1
156	142	1
142	157	1
157	142	1
142	160	1
160	142	1
142	162	1
162	142	1
142	163	1
163	142	1
142	164	1
164	142	1
142	165	1
165	142	1
143	144	1
144	143	1
143	146	1
146	143	1
143	148	1
148	143	1
143	151	1
151	143	1
143	152	1
152	143	1
143	154	1
154	143	1
143	155	1
155	143	1
143	160	1
160	143	1
143	164	1
164	143	1
144	150	1
150	144	1
144	151	1
151	144	1
144	152	1
152	144	1
144	156	1
156	144	1
144	157	1
157	144	1
144	158	1
158	144	1
144	160	1
160	144	1
144	161	1
161	144	1
144	162	1
162	144	1
144	164	1
164	144	1
145	147	1
147	145	1
145	148	1
148	145	1
145	149	1
149	145	1
145	150	1
150	145	1
145	152	1
152	145	1
145	153	1
153	145	1
145	156	1
156	145	1
145	158	1
158	145	1
145	159	1
159	145	1
145	163	1
163	145	1
145	165	1
165	145	1
146	147	1
147	146	1
146	152	1
152	146	1
146	154	1
154	146	1
146	155	1
155	146	1
146	157	1
157	146	1
146	158	1
158	146	1
146	160	1
160	146	1
146	162	1
162	146	1
146	163	1
163	146	1
146	165	1
165	146	1
147	148	1
148	147	1
147	149	1
149	147	1
147	153	1
153	147	1
147	154	1
154	147	1
147	156	1
156	147	1
147	160	1
160	147	1
147	164	1
164	147	1
147	165	1
165	147	1
148	149	1
149	148	1
148	150	1
150	148	1
148	151	1
151	148	1
148	152	1
152	148	1
148	155	1
155	148	1
148	156	1
156	148	1
148	159	1
159	148	1
148	160	1
160	148	1
148	162	1
162	148	1
148	163	1
163	148	1
148	164	1
164	148	1
149	150	1
150	149	1
149	152	1
152	149	1
149	153	1
153	149	1
149	154	1
154	149	1
149	155	1
155	149	1
149	158	1
158	149	1
149	159	1
159	149	1
149	160	1
160	149	1
149	162	1
162	149	1
149	163	1
163	149	1
150	151	1
151	150	1
150	153	1
153	150	1
150	155	1
155	150	1
150	159	1
159	150	1
150	161	1
161	150	1
150	164	1
164	150	1
151	153	1
153	151	1
151	154	1
154	151	1
151	156	1
156	151	1
151	157	1
157	151	1
151	158	1
158	151	1
151	161	1
161	151	1
151	162	1
162	151	1
151	163	1
163	151	1
151	164	1
164	151	1
151	165	1
165	151	1
152	158	1
158	152	1
152	159	1
159	152	1
152	160	1
160	152	1
152	161	1
161	152	1
152	162	1
162	152	1
152	163	1
163	152	1
152	164	1
164	152	1
153	154	1
154	153	1
153	156	1
156	153	1
153	159	1
159	153	1
153	160	1
160	153	1
153	161	1
161	153	1
153	162	1
162	153	1
153	165	1
165	153	1
154	155	1
155	154	1
154	156	1
156	154	1
154	158	1
158	154	1
154	160	1
160	154	1
154	161	1
161	154	1
154	163	1
163	154	1
154	165	1
165	154	1
155	158	1
158	155	1
155	160	1
160	155	1
155	165	1
165	155	1
156	158	1
158	156	1
156	159	1
159	156	1
156	160	1
160	156	1
156	161	1
161	156	1
156	164	1
164	156	1
157	158	1
158	157	1
157	159	1
159	157	1
157	160	1
160	157	1
157	164	1
164	157	1
158	159	1
159	158	1
158	162	1
162	158	1
158	163	1
163	158	1
158	164	1
164	158	1
158	165	1
165	158	1
159	161	1
161	159	1
159	162	1
162	159	1
159	163	1
163	159	1
160	162	1
162	160	1
160	163	1
163	160	1
160	164	1
164	160	1
161	162	1
162	161	1
162	164	1
164	162	1
163	164	1
164	163	1
163	165	1
165	163	1
164	165	1
165	164	1
166	169	1
169	166	1
166	170	1
170	166	1
166	171	1
171	166	1
166	172	1
172	166	1
166	173	1
173	166	1
166	174	1
174	166	1
166	175	1
175	166	1
166	177	1
177	166	1
166	178	1
178	166	1
166	179	1
179	166	1
166	180	1
180	166	1
166	184	1
184	166	1
166	185	1
185	166	1
166	188	1
188	166	1
166	190	1
190	166	1
166	191	1
191	166	1
166	192	1
192	166	1
166	193	1
193	166	1
166	195	1
195	166	1
166	197	1
197	166	1
166	198	1
198	166	1
166	199	1
199	166	1
166	201	1
201	166	1
166	203	1
203	166	1
166	204	1
204	166	1
167	168	1
168	167	1
167	169	1
169	167	1
167	170	1
170	167	1
167	172	1
172	167	1
167	173	1
173	167	1
167	175	1
175	167	1
167	176	1
176	167	1
167	177	1
177	167	1
167	178	1
178	167	1
167	186	1
186	167	1
167	187	1
187	167	1
167	189	1
189	167	1
167	190	1
190	167	1
167	191	1
191	167	1
167	192	1
192	167	1
167	195	1
195	167	1
167	197	1
197	167	1
167	198	1
198	167	1
167	199	1
199	167	1
167	202	1
202	167	1
167	203	1
203	167	1
168	172	1
172	168	1
168	173	1
173	168	1
168	175	1
175	168	1
168	176	1
176	168	1
168	182	1
182	168	1
168	185	1
185	168	1
168	188	1
188	168	1
168	189	1
189	168	1
168	193	1
193	168	1
168	194	1
194	168	1
168	195	1
195	168	1
168	197	1
197	168	1
168	198	1
198	168	1
168	199	1
199	168	1
168	200	1
200	168	1
168	203	1
203	168	1
169	174	1
174	169	1
169	175	1
175	169	1
169	177	1
177	169	1
169	178	1
178	169	1
169	179	1
179	169	1
169	182	1
182	169	1
169	184	1
184	169	1
169	188	1
188	169	1
169	190	1
190	169	1
169	191	1
191	169	1
169	194	1
194	169	1
169	197	1
197	169	1
169	199	1
199	169	1
169	200	1
200	169	1
169	201	1
201	169	1
169	203	1
203	169	1
169	204	1
204	169	1
169	205	1
205	169	1
170	172	1
172	170	1
170	173	1
173	170	1
170	174	1
174	170	1
170	175	1
175	170	1
170	176	1
176	170	1
170	177	1
177	170	1
170	183	1
183	170	1
170	185	1
185	170	1
170	186	1
186	170	1
[truncated: 998,000+ more rows]
